# Supplementary material for: Association of urinary post-translationally modified fetuin-A fragments with diabetic kidney disease risk stratification in Japanese patients with type 2 diabetes
Source: PLoS One. 2026 Jul 2;21(7):e0353032. doi: 10.1371/journal.pone.0353032 (PMC13327179; doi:10.1371/journal.pone.0353032)
Supplement: S1 Dataset — (XLSX) [file pone.0353032.s001.xlsx]

## Sheet: data sheet
Study ID	Sex	Age	uPTM3.DKD	uCr	uPTM.FetA.Cr	uPTM.FetA.Cr>11.76	Height	Weight	BMI	DM duration	uAlb	uACR	Albuminuria category	eGFR	GFR category	DKD risk category	Presence of DKD risk	uLFABP.Cr	uL.FABP.Cr>8.4	sBP	dBP	Retinopathy	Neuropathy	CVD	CHD	Statins	Ezetimibe	Cholesterol lowering agents	RAAS inhibitors	Ca blockers	β blockers	Diuretics	Urate lowering agents	Insulin	Metformin	TZD	DPP.4i	SU	SGLT2i	GLP.1RA	uPCR	Hb g/dL	TP g/dL	Alb g/dL	TC mg/dL	HDL.C mg/dL	LDL.C mg/dL	UA mg/dL	sCr mg/dL
1	1	44	33.088	34.54	95.7962	1	158.3	73.7	29.4107	13	3.7	10.1	1	60	2	1	0	0	0	123	78	1	0	0	0	1	0	1	1	1	0	0	0	1	1	0	0	0	1	1	0	15.1	7.1	4.7	152	48	84	6.2	1.08
2	1	62	28.875	50.06	57.6808	1	168	84.3	29.8682	14	112	136	2	41	4	4	1	8.34	0	120	83	0	0	1	0	0	1	1	1	1	0	0	1	0	0	0	0	0	1	0	0.223066	16.8	7.3	4.4	180	37	116	4.9	1.39
3	0	80	13.538	25.63	52.8209	1	152.9	59.9	25.6219	27	6.9	26.5	1	38	4	3	1	2.15	0	124	66	0	1	0	0	0	0	0	1	0	0	0	0	0	1	0	0	0	0	1	0	11.9	7.1	4.1	214	86	108	5.4	1.06
4	1	63	51.864	71.25	72.7916	1	161	81.1	31.2874	4	62	107	2	62	2	2	1	5.25	0	123	84			1	0	1	0	1	1	0	1	0	1	0	0	0	1	0	1	0	0.172177	15.2	6.8	3.5	170	48	102	8.1	0.95
5	0	50	21.239	132	16.0902	1	154.2	70.2	29.5235	10	10.7	8	1	77	2	1	0	2.84	0	151	92	0	0	0	0	0	0	0	0	0	0	0	0	0	0	0	0	0	0	1	0.0381908	13	6.4	3.8	96	41	45	4.9	0.63
6	1	60	0.901	113.62	0.792994	0	171.5	84.7	28.7975	5	7.8	5.9	1	79	2	1	0	0.68	0	150	96	0	0	0	0	0	0	0	1	0	0	0	0	1	1	0	0	0	0	0	0	12.4	7.8	4.5	165	50	89	4.8	0.78
7	1	62	25.097	36.87	68.0689	1	160.2	66.2	25.7948	15	328	705	3	74	2	3	1	5.29	0	131	68	0	1	1	0	0	0	0	0	0	0	0	0	1	1	0	0	0	1	1	0.882674	14.4	6.7	4	194	89	86	5.9	0.82
8	1	52	11.381	107.9	10.5477	0	171.5	83.6	28.4235	18	3.9	3.6	1	75	2	1	0	1.06	0	135	102	0	0	0	0	1	0	1	1	0	0	0	0	1	1	0	0	0	1	0	0	18.8	8.2	4.8	183	45	125	6.3	0.89
9	1	68	14.59	35.89	40.652	1	164.7	64.1	23.6304	10	1.5	4.1	1	56	3	2	1	0.87	0	141	84	0		0	0	1	0	1	1	1	0	0	1	1	0	0	0	0	1	1	0	14.4	7.7	4.5	137	38	77	4.4	1.03
10	0	56	0	106.12	0	0	148.8	69.7	31.4794	3	47.2	79.9	2	71	2	2	1	2.33	0	131	88	0	0	0	0	0	0	0	1	1	0	0	0	0	0	0	0	0	1	1	0.0626285	14.7	8	4.3	195	57	119	4.9	0.66
11	0	69	8.532	43.77	19.4928	1	152	58.2	25.1904	22	7.6	16.6	1	74	2	1	0	3.14	0	121	64	0	0	0	1	1	0	1	1	0	0	0	0	1	1	0	0	0	1	1	0.127473	12.1	7.2	4.5	148	48	81	4.1	0.6
12	0	68	34.782	65.66	52.9729	1	160.1	62	24.1885	23	62.3	86.2	2	59	3	3	1	1.3	0	125	62	1	1	0	0	0	0	0	1	0	0	0	0	1	1	0	0	0	1	0	0.322537	15.3	7.3	3.9	166	58	95	5.4	0.75
13	1	64	5.742	31.93	17.9831	1	168.4	83.8	29.5502	14	256	788	3	40	4	4	1	10.4	1	124	56	1	1	0	0	1	0	1	1	1	0	0	1	1	0	0	0	0	1	1	1.10775	17.1	8	4.4	168	70	76	5.8	1.41
14	1	78	8.767	19.48	45.0051	1	168.6	75.7	26.6306	13	6.5	20.2	1	41	4	3	1	2.46	0	124	51	0	0	0	0	0	0	0	1	0	0	1	1	0	0	0	0	0	0	1	0	12.6	7	4.4	188	48	118	4.6	1.33
15	1	82	24.1	55.8	43.19	1	171.1	76.1	25.9947	42	56	100	2	31	4	4	1	9.92	1	123	72		1	0	1	1	0	1	1	1	0	0	1	1	0	0	0	0	0	0	0.19645	15.6	7.3	4	172	62	69	5.8	1.67
16	1	85	9.599	46.05	20.8447	1	164.1	52.3	19.4216	25	48.6	106	2	46	3	3	1	2.96	0	135	53		1	1	1	1	0	1	0	1	1	0	1	1	0	0	0	0	1	0	0.170025	13.5	7.2	4.3	165	65	74	2.4	1.16
17	0	76	0	34.79	0	0	154.6	60.3	25.2289	26	34.9	67.9	2	55	3	3	1	3.66	0	145	82	0	1	0	0	0	0	0	0	0	0	0	0	1	0	0	0	0	1	1	0.144037	14	7.8	4.2	131	64	48	4.8	0.77
18	1	61	8.232	64.13	12.8364	1	175.3	68.3	22.2258	20	13.7	19.7	1	69	2	1	0	2.1	0	120	89	0	0	0	1	1	0	1	1	1	1	0	0	1	0	0	0	0	1	1	0.089348	11.2	6.8	3.7	187	48	110	5.3	0.88
19	0	69	0	28.13	0	0	153	74	31.6118	15	5.7	19.8	1	69	2	1	0	3.44	0	135	75	0	0	0	0	1	0	1	1	1	0	0	0	0	1	0	0	0	1	0	0	13.1	6.3	4	160	71	68	3.4	0.64
20	0	59	4.982	27.8	17.9209	1	159.5	46.9	18.4354	8	23.7	75.6	2	93	1	2	1	3.79	0	132	75	0	0	1	0	1	0	1	0	0	0	0	0	0	1	0	0	0	0	0	0	13.8	7.7	4.6	190	53	110	4	0.51
21	0	67	5.123	19.1	26.822	1	149.6	69.8	31.1883	6	3.1	11.8	1	90	1	1	0	4.25	0	130	83	0	0	0	0	1	0	1	1	0	0	0	0	1	1	0	0	0	1	1	0	15.6	7.3	4	201	80	101	5.3	0.51
22	1	55	141.288	192.51	73.3926	1	171	95.6	32.6938	21	3560	1880	3	73	2	3	1	16.1	1	168	98	1	1	0	0	0	0	0	1	1	0	0	1	1	0	0	0	0	0	1	3.11507	15.4	7.1	3.9	289	54	142	5.6	0.85
23	0	75	4.77	109.17	4.36933	0	161.2	63.2	24.3213	9	23.7	19.1	1	59	3	2	1	2.72	0	151	80	1	1	0	1	0	0	0	1	1	1	1	0	1	0	1	1	0	0	0	0.0547774	11.2	7.2	3.8	129	38	57	4.9	0.73
24	0	82	74.503	61.25	121.638	1	147.2	49.3	22.7526	44	28	44.2	2	26	5	4	1	0.82	0	127	49	1	1	0	1	1	0	1	1	1	1	0	1	1	0	0	0	0	0	1	0.301387	10.9	7	4.2	117	37	62	4.8	1.49
25	0	84	28.555	67.05	42.5876	1	152.5	77	33.1094	12	941	1520	3	29	5	4	1	35.3	1	138	67	0	1	0	0	1	0	1	0	1	0	0	1	0	0	0	1	1	1	0	2.15537	12.4	7.9	4.3	163	46	93	5.7	1.34
26	1	63	0	23.13	0	0	170.7	77.2	26.4942	16	20.2	50	2	33	4	4	1	3.3	0	133	78	1	1	0	1	1	0	1	1	1	1	0	1	1	0	0	0	0	1	1	0.147022	14.9	7.6	4.1	157	41	85	7.8	1.7
27	0	62	12.901	41.99	30.724	1	150.8	70	30.7819	3	360	819	3	96	1	3	1	16.2	1	162	98	0	0	0	0	0	0	0	1	1	1	0	1	0	1	0	0	0	1	1	1.13472	15	7.2	4	182	73	83	5.7	0.49
28	1	51	4.567	73.99	6.17246	0	176.8	110	35.1907	6	7.3	9.9	1	73	2	1	0	1.43	0	127	70	0		0	1	0	1	1	1	0	1	0	0	0	1	0	0	0	1	1	0.248044	14.5	7.5	4.5	147	41	83	5.8	0.87
29	1	80	0	59.8	0	0	167.8	67.5	23.9729	25	5.4	8.4	1	36	4	3	1	0.49	0	116	66	0	1	0	0	1	0	1	1	0	0	0	0	0	0	0	1	0	1	0	0	13.3	7.3	4.2	151	54	77	4.5	1.49
30	1	73	1.011	98.81	1.02318	0	167.4	62.5	22.3033	29	20.6	20.6	1	74	2	1	0	2.41	0	144	89	0	1	0	0	1	0	1	1	0	0	0	0	0	1	0	0	0	0	0	0	14.5	7.2	4.2	191	70	96	6.4	0.78
31	1	71	1.321	42.23	3.12811	0	171.6	78.4	26.6245	15	7	15.1	1	84	2	1	0	2.11	0	163	98	0	1	0	0	1	0	1	1	0	0	0	0	0	1	0	0	0	1	1	0	14.8	7.3	4.4	160	46	92	3.7	0.7
32	1	52	20.355	99.6	20.4367	1	175.4	78.3	25.4509	20	101	102	2	95	1	2	1	1.72	0	180	100	1	1	0	0	1	0	1	0	1	1	0	0	0	1	0	1	0	1	0	0.221406	14.6	7.4	4.5	165	33	79	3.3	0.68
33	1	71	154.87	89.34	173.349	1	157.5	55.6	22.4137	16	1610	1820	3	21	5	4	1	103	1	141	71	1	0	0	0	1	0	1	1	1	0	0	1	0	0	0	1	0	1	0	2.85527	11.2	7.5	4.3	207	60	120	6.2	2.47
34	1	48	3.832	109.56	3.49763	0	175.5	78.5	25.4868	13	52.3	49.1	2	87	2	2	1	2.71	0	141	90	1	0	0	0	1	0	1	0	1	0	0	0	0	1	0	0	0	1	1	0.103641	16.8	7.3	4.3	139	31	87	5.5	0.75
35	0	41	0	116.09	0	0	166.8	83.8	30.1198	10	16.5	14.1	1	63	2	1	0	1.15	0	116	72	0	0	0	0	1	0	1	0	0	0	0	0	1	0	0	0	0	1	1	0.0324842	13.7	7.2	4.2	153	46	78	2.8	0.8
36	1	68	3.29	62.49	5.26484	0	163.5	72	26.9338	14	13.1	21.3	1	61	2	1	0	1.63	0	147	73	0	1	0	0	0	0	0	1	1	0	0	0	0	0	0	0	1	1	0	0.0908521	15.8	7.1	4	163	53	97	6.3	0.95
37	1	72	13.819	45.1	30.6408	1	173.5	71.9	23.8853	2	425	682	3	39	4	4	1	12.2	1	142	86	0	1	0	0	0	0	0	1	1	0	0	1	0	0	0	0	0	1	0	0.907117	13.3	7	3.7	223	52	135	5.1	1.4
38	1	63	1.528	71.95	2.1237	0	169	69.9	24.4739	21	8.3	9.3	1	58	3	2	1	0.75	0	148	83	1	0	0	0	1	0	1	1	1	0	0	0	0	1	0	0	0	0	0	0.0597789	14.8	7.3	4.1	118	49	58	4.6	1.02
39	1	47	10.634	56.93	18.6791	1	175	86	28.0816	14	124	220	2	86	2	2	1	5.02	0	151	86	1	1	0	1	1	0	1	1	0	0	0	0	1	1	0	0	0	1	1	0.362595	16.2	7.4	4	157	30	86	6.7	0.77
40	1	51	7.658	102.58	7.46539	0	173.3	87.5	29.1347	7	7.2	7	1	76	2	1	0	1.69	0	131	86	0	1	0	0	1	0	1	1	1	0	0	0	0	1	0	1	0	1	0	0.0378573	15.3	7.1	4.3	163	63	84	4.1	0.84
41	0	77	5.711	55.25	10.3367	0	150.7	45.8	20.1669	27	13.5	24.1	1	38	4	3	1	2.3	0	139	57	0	1	1	0	1	0	1	1	1	0	0	0	0	1	0	1	0	1	0	0	10.5	7.6	4.5	214	50	130	5.2	1.07
42	1	69	23.291	69.37	33.575	1	165.4	59.5	21.7493	23	1530	2010	3	25	5	4	1	52.1	1	153	88	1	1	0	0	1	0	1	1	1	0	0	1	0	0	0	0	0	1	0	2.86001	13.1	6.9	3.9	225	55	127	5.3	2.15
43	1	62	19.654	68.32	28.7676	1	163.6	65.7	24.547	22	86.2	109	2	54	3	3	1	2.73	0	152	89	1	0	0	1	1	1	1	0	0	0	0	1	1	1	0	0	0	1	0	0.182255	15.1	8.1	5.1	102	41	42	5.3	1.09
44	0	72	4.439	61.78	7.18517	0	154.6	57	23.8482	15	38.2	63	2	86	2	2	1	5.65	0	145	69	1	0	0	0	1	0	1	0	0	0	0	0	0	1	0	0	0	0	1	0.205259	12.2	7.1	4	157	47	89	2.7	0.52
45	1	84	0.786	22.27	3.52941	0	164.5	49.1	18.1447	23	3.6	15.8	1	66	2	1	0	2.02	0	121	65	0	1	1	1	1	0	1	0	1	0	0	0	0	1	0	0	0	0	0	0	12.2	7.4	4.5	98	43	37	3.6	0.84
46	1	62	1.712	30.71	5.57473	0	176	87	28.0863	18	4.2	13.1	1	81	2	1	0	1.49	0	147	91	1	0	0	0	0	0	0	1	1	0	0	0	1	1	0	0	0	0	1	0	15	7.5	4.5	118	53	50	5.7	0.75
47	0	55	14.034	126.79	11.0687	0	154.4	72.5	30.4119	3	6.5	5.3	1	87	2	1	0	2.46	0	89	54	0	0	0	0	1	1	1	0	0	1	0	0	0	0	0	0	0	1	1	0	14.6	7.2	4.3	141	42	71	3.8	0.55
48	0	82	0	33.49	0	0	151.4	68.5	29.884	3	5.4	15.8	1	36	4	3	1	3.08	0	148	75	0	0	0	0	1	0	1	1	1	0	0	1	0	0	0	1	0	0	0	0	13.6	7	4	128	53	53	6.2	1.12
49	1	76	16.353	25.55	64.0039	1	162	60.6	23.091	28	1.6	6	1	80	2	1	0	1.01	0	146	74	0	0	0	0	1	0	1	0	0	0	0	0	1	0	0	0	0	0	0	0	15.1	6.4	3.9	105	38	45	4.8	0.72
50	1	31	3.398	98.01	3.46699	0	158.5	61.8	24.5997	2	2.4	2.5	1	89	2	1	0	1.06	0	117	74	0	0	0	0	1	0	1	0	0	0	0	0	0	1	0	1	0	1	0	0	15	7	3.8	192	52	136	5.1	0.83
51	1	76	1.043	37.06	2.81436	0	163.1	81.5	30.6372	18	394	337	3	38	4	4	1	129	1	148	83	0	1	0	0	0	0	0	1	1	0	0	0	0	0	0	0	0	1	1	1.27098	16.2	7.1	4.3	144	40	82	7.1	1.43
52	1	58	16.594	85.82	19.3358	1	163.4	76.2	28.5398	23	120	139	2	50	3	3	1	5.22	0	107	73	1	0	0	1	1	0	1	1	1	0	0	1	0	0	0	0	0	1	1	0.217467	14.6	8	4.5	150	48	85	3.7	1.19
53	1	55	3.59	77.81	4.6138	0	182	85.8	25.9027	17	40.8	51.9	2	73	2	2	1	0.64	0	148	99	0	0	0	0	1	0	1	0	0	0	0	0	0	1	0	0	0	1	1	0.082655	15.7	7.4	4.7	135	50	73	5.7	0.85
54	0	86	16.003	126.31	12.6696	1	143.2	63	30.7224	13	42.2	33.5	2	25	5	4	1	16.1	1	106	52	0	1	0	0	1	0	1	1	0	0	0	0	0	0	0	0	0	0	0	0.152237	12.4	6.7	3.5	119	52	43	7.4	1.54
55	1	75	0	44.63	0	0	155.6	50.7	20.9406	25	10.2	22.5	1	50	3	2	1	2.14	0	146	71	0	0	1	0	1	0	1	1	1	0	0	0	0	1	0	0	0	0	0	0	10.4	7	4.5	194	66	99	4.6	1.11
56	0	84	6.462	28.32	22.8178	1	153.5	44.5	18.8861	24	99.2	344	3	39	4	4	1	3.51	0	162	59	1	1	0	0	1	0	1	1	1	0	0	0	1	1	0	1	0	0	0	0.60779	11.3	7.4	4	140	64	58	5.5	1.02
57	0	77	16.539	56.15	29.455	1	149.3	44.9	20.1431	12	5.8	10.2	1	59	3	2	1	2.54	0	161	89	1		0	0	1	0	1	1	0	0	0	0	1	1	0	1	0	1	0	0.0872818	14.1	7	4.1	163	57	87	3.7	0.72
58	1	75	0	72.56	0	0	170.5	79.4	27.3131	10	69.6	98.6	2	46	3	3	1	2.42	0	130	77	1	0	1	0	1	0	1	1	1	1	0	1	0	0	0	0	0	1	1	0.168623	16.4	7.2	4.2	177	54	99	4.2	1.2
59	1	48	21.295	176.23	12.0836	1	171	93.5	31.9757	17	129	76.4	2	71	2	2	1	4.01	0	148	87	1	1	0	0	1	0	1	1	1	0	0	1	1	1	0	0	0	1	1	0.16321	14.6	7.2	4.6	111	40	55	5.6	0.91
60	1	59	3.021	105.24	2.87058	0	169.6	70.4	24.4749	13	8.9	8.6	1	71	2	1	0	0.69	0	131	82	0	0	0	0	1	0	1	0	0	0	0	0	0	1	0	1	0	1	0	0	15.4	7.2	4.4	157	48	79	4.7	0.86
61	0	79	9.567	107.46	8.90285	0	154.3	61.2	25.7051	11	10.3	9.9	1	68	2	1	0	2.01	0	142	65	1	1	0	0	1	0	1	0	1	0	0	0	0	1	0	1	0	0	0	0	14.2	8.4	4.8	178	73	82	3.7	0.63
62	0	50	8.711	126.81	6.86933	0	166.6	67.3	24.2474	6	6.3	5.1	1	79	2	1	0	0.52	0	115	95	0		0	0	1	0	1	0	0	0	0	0	0	1	0	1	0	0	0	0	13.9	7.6	4.3	193	54	118	5.4	0.62
63	1	54	7.508	81.07	9.26113	0	167.5	85.7	30.5458	9	18.4	22.8	1	78	2	1	0	1.24	0	138	79	1	1	0	0	1	0	1	1	1	0	0	0	1	0	0	0	0	1	1	0.0951588	16.3	7.5	4.3	170	50	104	4.6	0.81
64	1	61	0	96.88	0	0	170	72	24.9135	4	11.7	11.9	1	60	2	1	0	0.7	0	131	83	0	0	0	0	1	0	1	0	0	0	0	0	1	0	1	1	0	0	0	0	13.6	6.9	4.3	203	55	122	5.7	1
65	1	74	5.556	164.12	3.38533	0	175.5	99.5	32.3049	15	368	228	2	65	2	2	1	1.49	0	124	77	0	0	0	1	1	0	1	1	1	1	0	1	1	0	0	0	0	0	1	0.296786	14.5	6.6	3.8	113	46	44	8.4	0.88
66	1	76	1.913	61.9	3.09047	0	165.4	64.4	23.5405	9	9.8	15.3	1	98	1	1	0	1.35	0	163	82	1	1	0	0	1	0	1	1	0	0	0	0	0	1	0	1	0	1	0	0	14.8	7.6	4.2	166	64	71	3.6	0.6
67	1	69	5.293	59.5	8.8958	0	166	57.6	20.9029	11	11.4	18.4	1	64	2	1	0	5.03	0	136	77	0	0	0	1	0	0	0	1	1	0	0	0	1	0	0	1	0	0	0	0.110184	14.2	6.5	3.4	168	59	85	6	0.91
68	1	78	33.52	35.97	93.1888	1	161.8	58.2	22.2314	38	36.5	97.6	2	32	4	4	1	12.1	1	151	61	1	1	1	0	1	0	1	1	0	0	0	1	0	0	0	1	0	0	0	0.223312	13.3	7.6	3.9	135	55	65	3.3	1.64
69	0	82	5.786	23.1	25.0476	1	153	60	25.6312	22	1	4.1	1	57	3	2	1	1.57	0	106	59	0	0	0	0	1	0	1	1	0	0	0	0	0	0	0	1	0	0	0	0.17821	12.4	6.9	4.2	123	32	73	4.4	0.73
70	1	66	4.808	83.13	5.78371	0	169.5	94	32.7181	8	16.8	19.8	1	92	1	1	0	2.35	0	144	89	0	1	0	0	1	0	1	1	1	0	0	0	0	0	0	0	0	1	1	0.116481	14.8	7.5	4.6	198	49	98	4.1	0.66
71	1	72	51.24	41.15	124.52	1	159.8	50.2	19.6585	17	2.8	6.6	1	101	1	1	0	1.04	0	123	56	0	0	0	0	0	0	0	1	0	0	0	1	0	0	0	1	0	0	0	0	13.6	6.8	4	208	90	88	6	0.59
72	1	54	32.08	87.6	36.621	1	168.6	92.9	32.6814	14	466	530	3	51	3	4	1	8.44	1	132	88	0	0	0	0	1	0	1	1	1	0	0	1	1	1	0	0	0	1	1	0.78486	15.2	8.2	5	210	30	107	6	1.2
73	0	94	0	52.21	0	0	147.6	64.5	29.6065	28	28.7	54.3	2	58	3	3	1	2.4	0	160	86	0	0	0	0	1	0	1	1	1	0	0	1	0	0	0	1	0	0	0	0.281079	11.9	7.6	4	176	42	90	5.2	0.69
74	1	59	0	94.17	0	0	173.6	115	38.1591	14	4.6	4.8	1	64	2	1	0	0.76	0	136	83	1	0	0	0	0	0	0	0	0	0	0	0	1	0	0	0	0	0	1	0	18.7	7.7	4.1	178	47	119	5.9	0.95
75	0	79	15.362	19.54	78.6182	1	148.5	51.2	23.2176	10	20.1	98	2	50	3	3	1	5.27	0	140	64	0	1	1	0	1	0	1	0	1	0	0	0	0	1	0	1	0	0	0	0.231527	11.9	7.6	4.2	170	60	85	3.3	0.84
76	1	80	2.857	16.25	17.5815	1	162.2	60.7	23.0721	25	14.8	88.8	2	55	3	3	1	3.06	0	161	86	1	0	0	0	1	0	1	0	1	0	0	0	1	0	0	1	0	0	0	0	14.2	6.9	4.3	159	61	79	5.2	1
77	0	93	9.778	15.39	63.5348	1	142	48.3	23.9536	47	29.3	185	2	45	3	3	1	16.4	1	122	54	1	1	1	0	1	0	1	0	1	0	0	0	1	0	0	0	0	0	0	0.426065	11.5	6.8	3.9	152	62	61	4.9	0.87
78	0	75	66.774	45.14	147.926	1	157.2	58	23.4705	23	15.5	34.3	2	30	4	4	1	6.27	0	137	75	0	0	0	1	1	1	1	1	1	0	0	0	1	0	0	0	0	0	1	0.0986489	10.5	7.2	4.1	90	37	29	5.1	1.33
79	1	49	0	28.61	0	0	178	143.1	45.1648	30	11.3	38.9	2	77	2	2	1	2.55	0	131	74	0		0	0	1	0	1	0	0	0	0	0	0	1	0	0	0	1	1	0	14.8	8.3	4.5	164	61	85	5.7	0.84
80	0	59	0.635	12.53	5.06784	0	148	66.6	30.4054	8	12.9	56.1	2	34	4	4	1	2.04	0	135	80	1	0	0	0	1	0	1	1	0	0	0	0	1	0	0	0	0	1	1	0	12	6.4	3.7	152	43	72	6.7	1.29
81	0	74	13.313	59.65	22.3185	1	149.8	53.6	23.8859	18	17.5	29.7	1	58	3	2	1	1.26	0	129	61	1	0	0	0	1	0	1	1	1	0	0	0	1	0	0	0	0	0	1	0.40837	13.4	7.5	4	154	57	80	2.6	0.74
82	1	76	10.756	43.31	24.8349	1	174.6	72.9	23.9133	34	5	11.2	1	72	2	1	0	1.1	0	145	77	1	1	0	0	0	0	0	1	0	0	0	0	1	1	0	0	0	1	1	0	13.8	6.7	4.2	167	55	81	4.7	0.79
83	0	78	20.903	18.02	115.999	1	139	50	25.8786	23	3	15.8	1	71	2	1	0	1.21	0	136	63	0	0	0	0	1	0	1	0	1	0	0	0	0	0	0	1	0	0	0	0	11.9	7.5	4.2	142	57	58	5.4	0.61
84	1	75	1.667	96.5	1.72746	0	154.6	51.7	21.6307	2	288	300	2	35	4	4	1	3.42	0	156	60	0	0	0	0	1	0	1	1	1	1	0	1	0	0	0	1	0	1	0	0.37682	14.1	7.1	3.9	201	54	76	4.9	1.54
85	1	66	14.14	95.47	14.8109	1	166.1	63.7	23.0887	19	18.2	19.1	1	51	3	2	1	1.04	0	105	77	0	0	0	1	0	0	0	1	0	1	1	1	0	1	0	1	0	1	0	0.077577	14.1	7.5	4.5	195	62	109	5.5	1.14
86	1	85	42.71	56.81	75.1804	1	164.7	57.1	21.0498	12	83.2	140	2	31	4	4	1	45.6	1	125	51	1	1	0	1	1	0	1	1	0	1	1	1	1	0	0	1	0	0	0	0.310758	9.9	7.6	3.9	134	54	64	5.2	1.68
87	0	56	1.506	110.76	1.3597	0	165.7	109.6	39.9177	10	106	96.9	2	72	2	2	1	1.41	0	140	81	0	0	0	1	1	0	1	1	1	1	0	0	0	1	0	0	0	1	1	0.239239	11.4	7.8	4.1	169	53	95	5.1	0.65
88	0	46	19.298	50.87	37.9359	1	155.2	65.4	27.1515	7	14.4	23.2	1	94	1	1	0	1.11	0	134	78	0	0	0	0	0	0	0	1	1	0	0	0	1	1	0	0	0	1	1	0	13.2	7.5	4.5	209	75	113	4.1	0.54
89	0	58	11.497	66.51	17.2861	1	155.1	57.6	23.9441	3	333	494	3	95	1	3	1	7.74	0	164	79	1	1	0	1	1	0	1	1	0	0	0	0	0	1	0	0	0	1	0	0.791085	12.6	7.2	4.1	199	72	113	4.9	0.5
90	0	74	11.982	35.25	33.9915	1	154.3	51.4	21.5889	20	6.4	17.7	1	63	2	1	0	2.07	0	134	66	0	0	0	0	1	0	1	0	0	0	0	0	1	1	0	0	0	0	0	0	13.6	7.3	4.3	164	56	86	3.5	0.69
91	0	59	13.619	70.96	19.1925	1	162.9	74.2	27.9616	19	4.1	5.7	1	78	2	1	0	7.88	0	151	81	1	1	0	0	1	0	1	1	1	0	0	0	1	0	1	0	0	0	1	0.0855054	12.9	7	3.9	157	63	78	3.6	0.6
92	0	53	0	36.24	0	0	159	79.8	31.5652	13	10.8	28.6	1	100	1	1	0	1.67	0	114	70	0	0	0	0	1	0	1	1	1	0	0	0	0	0	0	0	0	1	1	0.0990357	13.5	7.7	4.7	252	65	170	5.1	0.49
93	1	84	1.836	63.35	2.89818	0	159.7	64.1	25.1332	34	70.2	110	2	54	3	3	1	1.28	0	138	73	0	0	0	0	0	0	0	1	0	0	0	1	0	0	0	1	0	0	0	0.181818	13.8	7.4	4.4	169	34	83	5.6	1.01
94	1	70	1.256	94.01	1.33603	0	164.2	82.7	30.6732	6	23.8	25.1	1	64	2	1	0	1.24	0	121	71	0	0	0	0	1	0	1	1	1	1	0	0	0	1	0	1	0	0	0	0.0598035	15	6.9	4	136	43	76	6.5	0.9
95	1	77	5.265	89.5	5.88268	0	162.9	82.2	30.9763	5	44.9	49.6	2	67	2	2	1	1.6	0	143	77	0	0	0	1	1	0	1	1	1	1	0	0	0	1	0	1	0	1	0	0.100909	15.1	6.3	3.9	132	43	72	3.6	0.84
96	0	68	29.563	97.19	30.4177	1	147.2	63.4	29.26	28	15	15.5	1	75	2	1	0	1.59	0	138	80	1	1	0	1	1	1	1	1	0	1	1	0	1	1	0	0	0	0	1	0.0688791	9.5	7.3	4.3	107	49	35	3.6	0.6
97	0	58	6.508	65.74	9.8996	0	156.9	57.5	23.3573	10	9.8	14.7	1	88	2	1	0	1.51	0	135	94	1	0	0	0	1	0	1	0	0	0	0	0	0	1	0	1	0	0	0	0	14.2	7.1	4.5	186	80	88	3.3	0.54
98	1	80	27.015	24.51	110.22	1	165.1	68	24.9468	3	118	407	3	32	4	4	1	59.2	1	126	66	0	1	0	0	0	0	0	1	1	0	0	0	0	0	0	1	0	1	0	0.871654	13	7.4	3.7	147	63	64	5.8	1.63
99	0	76	10.487	24.7	42.4575	1	151.6	56.8	24.7144	7	1.5	5.8	1	81	2	1	0	1.17	0	159	73	0	0	0	0	1	0	1	0	0	0	0	0	0	1	0	0	0	0	0	0	14.1	7.3	4.4	198	89	96	2.2	0.54
100	1	71	23.443	51.84	45.2218	1	181.5	83.1	25.226	26	36.1	68.2	2	56	3	3	1	3.53	0	118	69	0	1	0	0	0	0	0	1	1	0	0	0	1	1	0	0	0	1	1	0.148051	13.5	7.9	4.5	214	45	110	6.1	1.02
101	0	69	13.024	28.03	46.4645	1	144.7	76.1	36.3452	29	4.3	14.9	1	80	2	1	0	1.25	0	177	91	0	0	1	0	1	1	1	0	0	0	0	0	0	0	0	0	0	0	1	0.177762	13.1	7.3	4.3	218	98	94	3.1	0.56
102	0	53	0	21.23	0	0	152	54.5	23.589	2	1.1	5	1	69	2	1	0	1.54	0	137	63	0	1	0	0	0	0	0	0	0	0	0	0	0	1	0	0	0	0	0	0	14.3	8.6	5.4	219	59	140	6.6	0.69
103	0	80	15.944	73.12	21.8053	1	152	64.2	27.7874	2	4.8	6.5	1	66	2	1	0	1.11	0	174	92	0	0	0	0	0	0	0	1	0	0	0	0	0	0	0	1	0	0	0	0	14	6.8	4.1	217	51	137	4.4	0.64
104	1	68	77.036	169.54	45.4382	1	173.5	88.2	29.3001	13	810	484	3	67	2	3	1	3.51	0	151	90	0	0	0	1	1	1	1	1	1	1	0	0	1	1	0	0	0	0	1	0.784977	16.4	6.8	3.9	127	45	66	4.5	0.87
105	0	45	4.263	79.4	5.36902	0	156	72	29.5858	12	12	15.7	1	67	2	1	0	1.79	0	132	81	0	0	0	0	1	0	1	1	1	0	0	0	0	1	0	0	0	1	1	0.0554822	13.5	7.1	4.1	141	63	63	3.4	0.74
106	0	67	7.401	76.44	9.6821	0	150.1	63.1	28.0071	28	3.6	4.8	1	63	2	1	0	1.76	0	118	69	1	0	0	0	1	0	1	0	0	0	0	0	0	1	1	1	0	1	0	0.0587293	13.7	6.6	4.2	190	70	97	3.5	0.7
107	1	70	18.223	97.99	18.5968	1	166.6	75	27.0216	5	497	518	3	46	3	4	1	6.92	0	148	89	0	0	1	1	1	1	1	1	1	1	0	1	0	1	0	0	1	1	0	0.764484	14.7	6.7	4.2	149	47	74	5.4	1.23
108	0	86	19.692	107.55	18.3096	1	158	66.9	26.7986	25	21.2	20.3	1	56	3	2	1	2.79	0	154	75	1	1	0	0	1	0	1	1	1	0	0	0	1	1	0	0	0	0	0	0.0944943	12.7	6.6	4	136	43	73	4.3	0.74
109	1	70	0	61.56	0	0	169.5	71.5	24.8867	38	30.4	45	2	21	5	4	1	3.24	0	133	76	0	1	0	0	1	0	1	1	0	0	0	1	1	0	0	1	0	1	0	0.464193	15	7.4	4.7	139	49	69	4.8	2.53
110	1	70	7.589	47.13	16.1023	1	152	63.5	27.4844	8	211	415	3	14	6	4	1	14.2	1	142	83	0	0	0	1	1	0	1	1	1	1	1	1	0	0	0	0	0	0	0	0.599769	11.9	7	4.4	148	33	77	5.3	3.63
111	0	49	9.72	48.77	19.9303	1	158.4	56.5	22.5184	14	3.8	7.7	1	98	1	1	0	0.45	0	135	63	0	0	0	0	0	0	0	0	0	0	0	0	1	1	0	1	0	0	0	0	11.9	5.9	3.5	205	77	115	3.6	0.51
112	0	63	6.801	45.45	14.9637	1	159.2	60.8	23.9893	4	84.2	185	2	89	2	2	1	1.18	0	161	75	1	1	0	0	1	0	1	0	0	0	0	0	0	1	0	0	0	0	1	0.251037	14	7	4.2	145	46	74	4.1	0.52
113	1	69	7.362	80.53	9.14193	0	168.3	47.9	16.9109	38	4.1	5.1	1	64	2	1	0	2.53	0	167	63	0	0	0	0	1	0	1	0	0	0	0	0	1	1	1	0	0	0	0	0	14.2	7.4	4.7	171	73	86	2.9	0.91
114	1	63	3.644	80.24	4.54138	0	176.2	60.7	19.5514	33	3.6	4.5	1	78	2	1	0	1.93	0	129	76	1	0	1	0	1	0	1	1	1	0	0	0	0	1	0	1	0	1	0	0	15.1	7.3	4.7	152	64	70	5.5	0.78
115	0	65	0	94.76	0	0	156.9	63.9	25.957	4	7.6	8	1	24	5	4	1	1.91	0	142	68	0	1	0	0	1	0	1	1	1	0	1	1	1	0	0	0	0	0	1	0.0753956	14	7.1	4.1	147	45	74	6	1.71
116	0	57	13.525	67.11	20.1535	1	151.5	75.8	33.0251	13	188	274	2	98	1	2	1	2.8	0	155	83	1		0	0	1	0	1	0	1	0	0	0	1	1	0	0	0	0	1	0.439927	13.9	6.9	4.2	137	59	63	4.5	0.49
117	1	80	13.376	68.4	19.5556	1	164.2	97.7	36.2367	35	6.9	9.9	1	49	3	2	1	2.99	0	133	80	1	1	0	1	0	0	0	0	0	0	0	0	0	0	0	0	0	0	1	0.0837989	14.9	7.2	3.8	136	41	68	4.4	1.11
118	1	61	28.156	77.21	36.4668	1	162.7	74.8	28.257	8	435	225	2	69	2	2	1	2.5	0	154	91	0	0	0	0	0	0	0	1	1	0	0	1	0	1	0	1	0	1	0	0.100535	15.6	7.2	4.4	219	49	131	5.5	0.87
119	1	65	0	92.13	0	0	168	62.5	22.1443		53.4	57.9	2	95	1	2	1	3.95	0	116	66	1		0	0	0	0	0	1	0	1	0	0	1	1	0	1	0	0	0	0.14072	13.2	6.9	4.3	149	41	98	4.6	0.64
120	1	64	3.319	82.53	4.02157	0	167.3	84.1	30.0472	12	3.9	3.3	1	65	2	1	0	2.97	0	121	86	0		0	0	1	0	1	1	1	0	0	0	0	0	0	1	0	1	0	0	14.4	7.2	4.6	155	65	81	5	0.91
121	1	45	21.946	124.25	17.6628	1	170.2	100.7	34.7624	10	1150	926	3	60	2	3	1	3.87	0	123	86	0	0	0	0	1	0	1	1	0	0	0	1	0	1	0	0	0	1	1	1.30119	17.3	7.3	4.1	141	39	79	6.3	1.08
122	1	55	0	73.4	0	0	172.5	122.1	41.0334	6	3.1	4.1	1	82	2	1	0	1.19	0	161	111	0		0	0	1	0	1	1	0	0	0	0	0	0	0	0	0	1	1	0	15.2	7.7	4.1	200	58	126	6.4	0.77
123	0	83	12.68	29.08	43.6039	1	151.6	50.5	21.9732	22	230	742	3	35	4	4	1	26	1	144	106	1	0	0	0	1	0	1	1	1	0	0	0	0	0	0	1	0	0	0	0.960876	12.4	7.1	3.9	168	43	97	5.7	1.13
124	1	31	1.609	124.94	1.28782	0	184.3	126	37.0954	2	15.5	12.5	1	80	2	1	0	0.65	0	165	99	0	0	0	0	0	0	0	0	0	0	0	0	0	1	0	0	0	0	0	0.0792393	14.8	7.2	4.4	192	49	117	6.8	0.91
125	1	67	16.035	48.67	32.9464	1	175.7	75.1	24.3274	24	14.5	29.3	1	54	3	2	1	1.68	0	129	81	1	1	0	0	1	0	1	0	0	0	0	0	0	1	0	1	0	1	0	0.133222	14.1	7.3	4.4	140	41	73	4.5	1.07
126	0	62	4.937	56.43	8.74889	0	163	76.2	28.68	12	8.4	14.9	1	37	4	3	1	3.93	0	144	75	1		1	0	0	0	0	1	0	0	0	0	1	0	0	0	0	1	1	0	12.9	6.7	4.1	220	65	130	5.4	1.16
127	1	62	4.568	56.99	8.01544	0	167.2	69.5	24.8606	17	545	918	3	29	5	4	1	52.7	1	156	82	1	0	0	0	1	0	1	1	1	0	0	1	0	0	0	1	0	1	0	1.29599	15.3	7.6	4.7	203	62	120	5.4	1.9
128	1	58	82.623	40.56	203.706	1	176	83	26.7949	10	1070	2610	3	39	4	4	1	38.3	1	158	99	0	0	0	1	1	0	1	1	1	1	0	1	1	0	0	0	0	1	1	3.8747	15.7	7.5	4.3	243	61	109	4.7	1.5
129	1	68	0	108.04	0	0	167.4	75.7	27.0138	8	19	17.3	1	83	2	1	0	2.79	0	133	81	0	0	0	0	1	0	1	1	0	0	0	0	0	1	0	0	0	1	0	0.0831601	14.9	7.6	4.2	181	71	87	5	0.72
130	1	51	5.149	53.63	9.60097	0	167.5	79.5	28.3359	13	7.4	14	1	85	2	1	0	2.25	0	139	78	1	0	0	0	1	0	1	1	1	0	0	0	1	1	0	0	0	1	1	0.0932529	15.8	7.3	4.4	123	30	65	5.5	0.76
131	1	53	0	126.67	0	0	173.5	96.8	32.1571	8	15.6	12.4	1	90	1	1	0	0.38	0	126	80	0	0	0	0	0	0	0	0	0	0	0	0	0	1	0	0	0	1	1	0	14.9	6.8	4.3	182	40	129	6.7	0.71
132	0	51	0	13.04	0	0	154.5	90.5	37.9133	10	3.1	21.9	1	71	2	1	0	2.12	0	117	77	1	0	0	0	1	0	1	1	1	1	0	0	0	1	0	0	0	1	0	0	12.2	7.4	4.9	157	44	98	5.8	0.68
133	1	45	0	81.85	0	0	169.2	91.2	31.8562	4	23.6	28.9	1	85	2	1	0	1.15	0	134	88	0	0	0	0	1	0	1	0	0	0	0	0	0	1	0	0	0	1	1	0.076225	15.3	6.9	4.4	157	61	71	6.6	0.78
134	0	55	19.636	110.54	17.7637	1	148.2	54.2	24.6776	18	14.2	13	1	73	2	1	0	2.73	0	141	77	1	0	0	0	1	1	1	0	0	0	0	0	1	1	0	0	0	1	1	0.0835844	13.8	7	4	140	67	59	3.8	0.65
135	1	56	0	55.1	0	0	180	100	30.8642	2	5.5	9.9	1	90	1	1	0	0.67	0	116	85	0	1	0	0	0	0	0	0	0	0	0	1	0	0	0	0	0	1	0	0	14	7.2	4.3	176	79	71	5.3	0.7
136	0	71	33.154	49.01	67.6474	1	153.4	71.7	30.4697	14	3.5	6.9	1	60	2	1	0	0.99	0	164	87	0	0	0	0	1	0	1	1	0	0	0	0	0	1	0	0	0	0	0	0	11.8	7.8	4.3	171	69	77	6.1	0.73
137	1	68	13.655	91.44	14.9333	1	164	64.9	24.13	23	16.9	18.3	1	58	3	2	1	3.43	0	124	63	0	1	0	0	1	0	1	1	0	0	0	0	0	1	0	1	0	1	0	0.0670141	14.4	7.4	4.2	208	57	133	5.2	1
138	0	78	0	30.21	0	0	149.5	75.3	33.6909	28	9.7	30.8	2	50	3	3	1	1.46	0	148	82	0	1	0	0	1	0	1	1	1	1	0	0	0	0	0	0	0	0	1	0	12.6	6.9	4.2	123	50	57	5.8	0.83
139	1	58	14.307	41.15	34.7679	1	170.3	80.2	27.6532	18	20.7	49.5	2	84	2	2	1	4.97	0	172	94	0	1	0	1	1	1	1	1	1	1	0	0	0	1	0	0	0	1	1	0	14.8	7.1	4.5	134	37	70	4.4	0.74
140	1	75	69.804	139.11	50.179	1	160	72.6	28.3594	7	5.3	3.8	1	79	2	1	0	2.13	0	145	65	0	0	0	0	0	0	0	0	1	0	1	0	0	0	0	0	0	0	1	0.116757	14.9	7	4.4	189	72	95	3.2	0.73
141	0	70	0.049	36.97	0.13254	0	156.1	67	27.496	30	1.6	4.2	1	54	3	2	1	1.1	0	140	82	0	0	1	0	1	0	1	1	1	9	0	0	0	1	0	1	0	1	0	0	14.3	7.3	4.3	187	51	109	4	0.8
142	1	60	24.132	33.35	72.3598	1	170.9	92.3	31.6022	1	675	1980	3	47	3	4	1	7.46	0	110	72	0	0	0	0	1	0	1	1	1	9	1	1	0	1	0	0	0	1	1	2.93215	13.4	6.3	3.4	184	39	94	7.2	1.25
143	1	59	26.167	163.79	15.9759	1	172.1	56.5	19.076	3	20.7	12.9	1	80	2	1	0	3.75	0	139	89	0	0	0	0	0	0	0	1	1	1	0	0	0	1	0	1	0	1	0	0.0612889	15.2	6.6	4.1	183	68	99	4.7	0.77
144	0	50	8.175	84.07	9.72404	0	147.1	71.7	33.1355	3	4.5	5.4	1	80	2	1	0	1.94	0	102	61	0		0	0	1	0	1	0	0	0	0	0	0	1	0	0	0	1	0	0	13.7	7.2	4.4	163	48	93	5.4	0.61
145	1	67	4.494	59.55	7.5466	0	169.4	61.7	21.501	17	1	1.7	1	93	1	1	0	1.31	0	161	87	0	0	0	1	1	1	1	0	0	1	0	0	1	1	0	0	0	1	0	0.395844	16.8	7.6	4.7	178	52	86	4.6	0.65
146	1	59	0.419	60.54	0.692104	0	172.8	94	31.4804	2	10.5	17	1	92	1	1	0	2.48	0	145	91	0	0	0	0	1	0	1	1	1	0	0	0	0	0	0	0	0	0	0	0	15	7.6	4.5	162	41	93	5.6	0.68
147	0	64	4.38	58.56	7.47951	0	168	79.3	28.0967	10	13.7	23	1	91	1	1	0	0.92	0	133	79	0	1	0	0	1	0	1	1	0	1	0	0	0	1	0	0	0	1	1	0.169078	12.8	7.5	4.3	180	71	91	3.3	0.51
148	1	34	2.01	349.56	0.575009	0	174.2	80.5	26.5277	3	18.2	5.6	1	85	2	1	0	1.08	0	139	82	0	0	0	0	1	0	1	0	0	0	0	0	0	1	0	0	0	0	0	0.0349907	15.2	7.3	4.8	174	48	108	5.8	0.84
149	1	47	3.813	78.5	4.85732	0	170	83.7	28.9619	17	514	641	3	32	4	4	1	11.9	1	143	104	1	0	0	0	1	0	1	0	0	0	0	0	0	0	0	0	0	1	1	0.960992	16.7	7.4	4.3	121	35	69	5.8	1.87
150	0	72	4.774	57.16	8.35199	0	152.2	49.3	21.2823	16	4.1	7.2	1	71	2	1	0	1.87	0	129	65	0	0	0	0	1	0	1	0	0	1	0	0	0	1	0	1	0	1	0	0	16.1	7.5	4.6	194	71	101	3.2	0.62
151	0	69	0	21.44	0	0	158	89.1	35.6914	9	2.5	11.4	1	83	2	1	0	1.41	0	139	81	0	0	0	0	1	0	1	1	1	0	0	0	0	1	0	1	0	1	0	0	13.3	7.6	4.3	194	63	109	4.3	0.54
152	0	67	17.185	94.48	18.189	1	153	52.9	22.5981	13	13.7	14.4	1	76	2	1	0	2.06	0	122	67	0	0	0	0	1	0	1	0	1	0	0	0	0	1	0	1	0	1	0	0.0578919	13.8	7.6	4.4	185	53	111	3	0.59
153	1	76	7.912	32.17	24.5943	1	155.7	58.1	23.9662	8	11.5	35.4	2	69	2	2	1	2.68	0	127	66	0	0	0	0	1	0	1	0	0	0	0	0	0	1	0	1	0	0	0	0	13.8	7.3	4.3	134	49	69	4.5	0.83
154	1	79	31.787	137.3	23.1515	1	170.2	80.7	27.8583	19	39.9	29.9	1	64	2	1	0	4.06	0	144	76	0	1	0	0	1	0	1	1	1	0	0	0	0	0	0	1	0	0	0	0.102124	15.1	8	4.5	159	41	99	3.8	0.87
155	1	53	43.15	132.79	32.4949	1	168.5	64.5	22.7175	1	2.8	2.1	1	57	3	2	1	1.05	0	121	78	0	0	0	0	0	0	0	0	0	0	0	0	0	1	0	1	0	0	0	0.0402094	13.8	6.7	4.2	168	82	66	4.8	1.08
156	1	48	17.865	66.88	26.712	1	178.3	97.5	30.6692	2	3	4.5	1	82	2	1	0	0.84	0	136	84	0	0	0	0	1	0	1	0	0	0	0	0	0	1	0	0	0	1	0	0	16.3	6.9	4.4	171	36	109	4.5	0.8
157	1	59	19.575	63.11	31.0173	1				10	21.4	33.7	2	68	2	2	1	1.92	0	142	93	1	1	0	0	0	0	0	1	0	0	0	0	1	0	0	1	0	1	0	0.0922884	13.8	7.5	4.5	140	41	71	4.8	0.9
158	0	63	15.025	94.35	15.9247	1	155.6	77	31.8033	4	12.7	13.7	1	69	2	1	0	1.02	0	151	90	1	1	0	0	0	0	0	1	0	0	0	0	0	1	0	1	0	1	0	0.0950591	14.7	7.3	4.2	136	62	57	4.5	0.66
159	1	45	0	68.99	0	0	171	84	28.7268	5	2.9	4.2	1	72	2	1	0	0.7	0	156	97	0	0	0	0	0	0	0	1	0	0	0	0	1	1	0	0	0	1	1	0	15.7	7.3	4.6	210	34	125	5.9	0.91
160	0	69	10.255	46.92	21.8564	1	153.8	54.2	22.9132	18	11.9	25	1	60	2	1	0	4.13	0	129	62	0	0	1	0	1	0	1	0	1	0	0	0	0	1	0	1	0	1	0	0.15581	10.9	7.5	3.8	146	41	64	3.1	0.73
161	1	77	19.784	66.75	29.639	1	164.5	67.1	24.7965	5	37.3	54.7	2	56	3	3	1	0.97	0	145	92	0	0	0	0	1	0	1	1	0	0	0	0	0	1	0	1	0	0	0	0.0634921	11.5	7.3	4.2	179	47	98	4.3	1
162	0	66	0	52.44	0	0	153.6	68.8	29.1612	36	4.3	8.1	1	56	3	2	1	0	0	138	87	1	1	0	0	0	0	0	1	1	0	0	0	1	1	0	0	0	1	1	0	17.7	7.7	4.2	159	72	46	8.3	0.79
163	1	64	6.286	131.81	4.76899	0	160.4	68.2	26.5079	8	11.4	8.8	1	69	2	1	0	2.22	0	133	84	0	0	0	0	1	0	1	1	1	1	0	0	0	1	0	1	0	1	0	0.0661197	16.4	7.1	4.3	158	59	85	4	0.86
164	0	70	29.015	43.9	66.0934	1	149.9	59.5	26.4797	3	119	268	2	32	4	4	1	11.4	1	142	80	0		0	0	0	0	0	1	0	0	0	1	0	0	0	0	0	1	0	0.441928	13.6	7.7	4.2	163	43	107	6	1.29
165	0	73	3.082	42.8	7.20093	0	161.4	71.1	27.2937	5	88	208	2	51	3	3	1	4.02	0	127	68	0	0	0	0	1	0	1	1	1	0	0	0	0	0	0	0	0	0	0	0.370889	12.4	7.7	4.3	192	69	101	5.9	0.83
166	0	80	6.836	25.46	26.85	1	137.5	42	22.2149	19	18.4	70.6	2	58	3	3	1	6.41	0	139	76	0	1	0	0	1	0	1	1	0	0	0	0	0	1	1	1	0	0	0	0	10.9	7.4	4.1	178	59	96	5.8	0.72
167	1	77	16.868	57.78	29.1935	1	170.5	88.9	30.5811	21	3.3	5.6	1	79	2	1	0	1.77	0	111	70	0	0	1	0	1	0	1	0	1	0	0	0	0	1	0	0	0	1	1	0	14.9	7.4	4.4	143	39	76	2.6	0.73
168	0	84	21.53	78.61	27.3884	1	141	86	43.2574	8	26.8	34.3	2	39	4	4	1	5.37	0	142	81			0	0	1	0	1	1	0	0	0	1	0	0	0	0	0	1	1	0.0520767	16.2	7.7	4.2	123	54	51	3.7	1.04
169	1	73	6.389	71.7	8.91074	0	171.8	65	22.0225	10	111	155	2	47	3	3	1	7.97	0	121	79	1	1	1	1	1	0	1	0	0	0	0	1	1	0	0	1	0	0	0	0.261402	15.5	6.5	3.6	197	47	115	4.8	1.18
170	1	56	3.328	46.66	7.13245	0	167.8	61.5	21.8419	21	11.2	23.5	1	69	2	1	0	1.74	0	121	80	1	1	0	1	1	1	1	1	0	0	0	0	0	1	1	1	0	1	0	0	11.5	7.4	4.9	129	52	55	4.7	0.89
171	1	64	7.435	116.78	6.36667	0	177.9	78.9	24.9302	12	31.1	26.6	1	56	3	2	1	4.28	0	146	84	0	0	0	0	1	0	1	1	1	0	0	0	0	0	0	0	0	1	1	0.0673117	15.6	7.1	4.2	131	44	68	4.4	1.05
172	1	60	20.966	121.72	17.2248	1	172.5	71.2	23.9277	15	43	35.7	2	63	2	2	1	6.38	0	131	72	0	0	0	0	0	0	0	1	0	0	0	0	0	1	1	1	0	1	0	0.101438	13	6.6	4	160	59	87	4.9	0.95
173	1	64	1.929	154.2	1.25097	0	178.9	70.9	22.1526	15	4.9	3.2	1	68	2	1	0	0.64	0	134	85	0	0	0	0	1	0	1	0	0	0	0	1	0	0	0	0	0	0	0	0	15.2	7.2	4.6	163	56	72	4.5	0.88
174	0	72	0	43.47	0	0	157.3	58.1	23.4811	8	2	4.6	1	61	2	1	0	0.75	0	126	63	1	0	0	0	1	0	1	1	1	0	0	1	0	0	0	1	0	0	0	0	14	7.5	4.8	165	47	99	5.4	0.71
175	1	75	12.535	61.82	20.2766	1	160.6	65.4	25.3563	26	77.2	123	2	23	5	4	1	19.3	1	159	67	1	0	0	1	1	0	1	1	1	0	0	1	1	0	0	0	0	1	0	0.31015	11.7	7.2	3.8	134	28	66	4.4	2.26
176	1	83	17.624	67.23	26.2145	1	164.6	61.7	22.7733	42	18.8	24	1	59	3	2	1	2.79	0	137	84	0	0	0	0	1	0	1	0	0	0	0	0	1	0	0	0	0	0	0	0	15.6	7.4	4.4	146	43	78	4.1	0.93
177	1	53	1.704	70.7	2.41018	0	168.2	79.7	28.1713	4	7.1	9.7	1	79	2	1	0	0.58	0	130	81	0	0	0	0	1	0	1	0	0	0	0	0	0	1	0	0	0	1	0	0	14.2	7	4.4	175	56	101	5	0.8
178	1	75	0	53.6	0	0	161	59.2	22.8386	10	2.3	4.2	1	62	2	1	0	0.98	0	142	62	0	0	0	0	1	0	1	1	1	0	0	0	0	1	0	1	0	1	0	0.0770387	12.6	7.8	4.1	163	57	71	5.3	0.91
179	0	75	20.748	92.74	22.3722	1	142	43	21.3251	9	10.3	11.1	1	77	2	1	0	2.66	0	166	81	0	0	0	0	0	0	0	0	0	0	0	0	1	1	0	0	0	0	1	0.0768808	12.5	7.1	4	180	55	104	2.6	0.57
180	0	66	0	19.8	0	0	150.6	52.2	23.0155	12	22.4	94.8	2	75	2	2	1	6.47	0	119	57	1		0	0	1	0	1	1	1	0	0	0	0	1	0	0	0	1	1	0	12.7	6.6	4.4	145	57	70	3.9	0.6
181	1	55	6.677	149.58	4.46383	0	172.9	76.9	25.7239	15	66.6	44.3	2	68	2	2	1	1.91	0	110	76	1	1	1	0	1	0	1	1	1	0	0	0	0	1	0	0	0	1	1	0.102785	16.9	7.4	4.4	145	37	93	4.3	0.91
182	1	65	7.571	57.9	13.076	1	161.7	73.5	28.1104	15	105	177	2	73	2	2	1	2.42	0	158	94	0	0	0	0	1	0	1	1	1	0	0	0	0	1	0	1	1	1	0	0.26669	16.6	8.1	4.6	152	35	89	5.3	0.82
183	1	69	33.722	80.13	42.0841	1	161.6	68.1	26.0774	19	13.4	16.3	1	66	2	1	0	1.81	0	146	86	1	0	0	0	1	0	1	1	1	0	0	1	0	1	0	1	0	0	0	0.0915975	13.9	8	4.5	159	67	71	4.5	0.88
184	1	75	0	10.71	0	0	166.4	61.7	22.2832	8	3.1	27.1	1	59	3	2	1	1.75	0	115	68	0	0	0	0	1	0	1	1	0	0	0	1	0	1	0	0	0	0	0	0	14.1	7.1	4.6	160	55	82	4.4	0.95
185	1	66	2.193	55.07	3.9822	0	162.4	60.6	22.9774	12	16.4	29.2	1	75	2	1	0	3.42	0	135	85	0	0	1	0	0	0	0	1	1	0	0	0	0	1	0	0	0	1	1	0.0942222	14.4	7.7	4.7	147	68	54	4.4	0.79
186	0	79	8.615	52.8	16.3163	1	145.9	53.5	25.1329	31	5.2	9.7	1	43	4	3	1	1.34	0	165	73	1	0	0	0	1	0	1	0	0	0	0	0	1	0	0	0	0	1	1	0.0941481	12.7	6.9	3.9	191	72	99	4.7	0.95
187	1	49	10.945	35.52	30.8136	1	171.9	87.3	29.5435	4	15.5	42.2	2	91	1	2	1	3.43	0	134	91	0	0	0	0	1	0	1	1	1	0	0	0	1	1	0	0	0	1	0	0	14.9	7.3	4.6	196	44	127	6.4	0.72
188	1	45	7.141	139.65	5.1135	0	177.5	83.3	26.4392	12	11.2	8.1	1	96	1	1	0	1.33	0	111	61	0	0	0	0	0	0	0	0	0	0	0	0	0	1	0	0	0	1	1	0.0375451	16.1	8.1	5.3	203	63	113	3.8	0.7
189	1	71	29.393	28.64	102.629	1	161.1	62.4	24.0433	22	14.5	48.9	2	95	1	2	1	7.45	0	135	78	1	1	0	0	1	0	1	1	1	0	0	0	0	1	0	0	0	1	1	0	11.3	7.7	4.5	142	41	70	2.5	0.63
190	1	57	0	43.15	0	0	170.1	61.7	21.3244	14	2.4	5.4	1	108	1	1	0	1.13	0	131	95	0	0	0	0	1	0	1	1	0	0	0	0	0	1	0	1	0	1	0	0	16.6	7.3	4.4	150	63	73	4.6	0.59
191	0	68	5.137	35.71	14.3853	1	148.7	56.7	25.6425	5	9.3	25	1	55	3	2	1	1.32	0	149	79	0	0	0	0	0	1	0	0	1	0	0	0	0	1	0	0	0	1	0	0	13.9	7.5	4.2	236	62	148	4.2	0.8
192	0	84	4.014	44.79	8.96182	0	151.1	65	28.4698	24	9.7	21.2	1	69	2	1	0	4.62	0	117	38	1	1	1	0	1	1	1	1	1	0	0	0	1	0	0	1	0	1	0	0.104598	12.4	7.1	3.9	159	51	78	3.6	0.61
193	0	52	5.491	65.9	8.33232	0	155.2	67	27.8158	17	3.3	4.9	1	72	2	1	0	1.21	0	156	100	0	0	0	0	1	0	1	0	0	0	0	0	0	1	0	0	0	1	0	0.0574452	14.3	7	4.2	171	71	75	4.4	0.7
194	0	86	21.006	26.32	79.81	1	145.8	57.9	27.2373	14	11.9	43.7	2	61	2	2	1	2.5	0	148	64	0	0	0	0	1	0	1	1	1	0	0	0	0	0	0	0	0	0	0	0	13.9	7.4	4.6	167	63	87	4.1	0.68
195	0	75	5.509	38.95	14.1438	1	156.9	52.7	21.4074	20	7.8	15.2	1	59	3	2	1	2.27	0	129	89	0	0	0	0	1	0	1	0	0	1	0	0	0	0	0	1	0	0	0	0	13.7	7.3	4.3	225	88	112	4.2	0.72
196	1	67	13.474	96.15	14.0135	1	171.7	82.5	27.9842	10	5.2	5.4	1	68	2	1	0	1.75	0	133	76	0	0	0	0	1	0	1	0	0	0	0	0	0	1	0	1	0	1	0	0	17.3	8	4.7	152	37	95	4.4	0.86
197	0	73	0	29.48	0	0	153.6	39	16.5304	15	4.7	15.7	1	42	4	3	1	2.34	0	138	57	0		0	0	1	0	1	0	0	0	0	0	0	0	0	1	0	0	0	0	12.2	7.1	4	182	61	92	4.5	0.99
198	1	60	11.089	40.76	27.2056	1	173.9	79.1	26.1564	13	5.1	12.2	1	72	2	1	0	3.28	0	116	82	0	0	0	0	1	0	1	0	1	0	0	1	0	0	0	0	0	0	0	0	14.4	7	4.3	186	55	102	4	0.84
199	1	60	4.832	84.16	5.74144	0	170.2	95	32.7948	11	34.6	19.3	1	81	2	1	0	1.84	0	130	84	0	0	0	0	0	0	0	1	0	0	0	1	1	0	0	1	0	1	0	0.0490417	15.5	7.3	4.5	161	42	107	6.7	0.8
200	0	76	0	45.2	0	0	155.9	58.4	24.0282	13	3.5	7.7	1	64	2	1	0	3.05	0	127	78	0	0	0	0	1	1	1	1	1	0	0	0	0	1	0	1	0	0	0	0.0866363	12.3	6.9	4	195	56	112	4.6	0.67
201	1	85	9.307	41.39	22.4861	1	162	55.9	21.3001	33	17.5	42	2	70	2	2	1	2.28	0	130	68	1	1	0	0	1	0	1	1	1	0	0	0	1	0	0	0	0	0	1	0	12.8	7.1	4	152	58	71	3	0.79
202	0	60	0	20.9	0	0	155.9	61.5	25.3036	17	3.8	18	1	111	1	1	0	1.47	0	104	49	1	0	0	0	0	0	0	1	0	0	0	0	0	1	1	1	0	1	0	0	12.3	7	4	185	66	97	3.8	0.43
203	1	60	11.783	102.96	11.4443	0	168.7	70.2	24.6665	22	6.2	6.1	1	69	2	1	0	0.79	0	125	80	1	0	0	0	0	0	0	0	0	0	0	0	0	1	0	1	0	1	0	0.0619257	15.4	7.1	4.4	199	58	117	6.3	0.88
204	0	79	9.611	36.26	26.5058	1	153.6	47.7	20.2179	22	19.9	53.7	2	48	3	3	1	2.56	0	161	101	0	0	0	0	1	0	1	1	0	0	0	0	0	1	0	1	0	0	0	0.122308	13.1	7.4	4.3	215	88	103	6.1	0.87
205	1	59	0	84.23	0	0	176.6	79.3	25.4268	16	2.9	3.4	1	105	1	1	0	0.91	0	124	78	1	1	0	0	1	0	1	1	1	0	0	0	1	1	0	1	0	1	0	0.0601612	15.9	7.5	4.4	168	65	89	5.3	0.6
206	1	72	0.254	55.5	0.457658	0	169.7	85.7	29.7589	19	3.6	6.4	1	77	2	1	0	1.5	0	149	100	1	0	0	1	1	0	1	1	1	1	0	0	0	1	0	1	0	1	0	0	16.1	6.7	4	136	59	59	5.1	0.76
207	0	83	10.585	18.5	57.2162	1	142.9	52.4	25.6606	19	1	5.2	1	68	2	1	0	2.28	0	119	61	0	0	0	0	1	0	1	0	1	0	0	0	0	1	0	0	0	0	1	0	12.5	7.3	4.2	167	78	69	4.8	0.62
208	0	75	2.773	65.15	4.25633	0	148.2	36.6	16.6642	3	3.8	5.8	1	85	2	1	0	1.53	0	139	68	0	1	0	0	0	0	0	0	0	0	0	0	0	0	0	1	0	0	0	0	11.8	6.4	3.9	191	55	76	4.5	0.52
209	0	65	3.166	66.65	4.75019	0	155.4	61.7	25.5495	11	61.8	92.1	2	90	1	2	1	4.99	0	129	45	0	0	0	0	1	0	1	1	0	1	1	0	0	1	0	0	0	1	0	0.20881	14	7.6	4.6	181	40	111	5.1	0.51
210	0	78	1.98	29.81	6.64207	0	140.5	54.4	27.5579	23	1.3	4.2	1	64	2	1	0	1.26	0	155	95	1	1	0	0	1	0	1	0	0	0	0	0	1	1	0	0	0	0	1	0	13.9	6.6	4.2	182	50	82	4	0.67
211	1	85	0	71.07	0	0	159	68.6	27.135	40	3.2	4.5	1	46	3	2	1	1.71	0	127	54	0	1	0	0	1	0	1	0	0	0	0	1	1	0	0	0	0	1	0	0.0593053	14	7	3.6	136	47	66	4.1	1.17
212	1	51	2.262	182.38	1.24027	0	170.2	95	32.7948	5	34.6	19.3	1	74	2	1	0	2.72	0	140	84	1	0	0	0	0	0	0	1	0	0	0	1	0	0	0	0	0	0	0	0.0490307	15.9	7.8	4.8	166	40	117	6.1	0.86
213	0	74	10.663	33.31	32.0114	1	156.7	57.6	23.4576	3	14.4	42.9	2	25	5	4	1	41.3	1	153	73	0	0	1	1	1	0	1	1	1	0	0	1	0	0	0	0	0	1	0	0.273288	10.9	8	4.5	211	56	99	4.6	1.59
214	0	72	3.446	39.71	8.67791	0	149.5	55.4	24.7872	7	2.8	6.9	1	72	2	1	0	1.25	0	125	74	0	0	0	0	1	0	1	0	0	0	0	0	0	1	0	1	0	0	0	0	13.3	7.3	4.6	159	56	83	5.4	0.61
215	0	73	22.475	27.81	80.8163	1	149.4	67.3	30.1518	16	2.3	8.1	1	100	1	1	0	1.09	0	158	90	1	1	0	0	1	0	1	0	1	0	0	0	0	1	0	0	0	0	1	0	12.3	6.7	4.1	183	97	60	3.5	0.45
216	1	77	7.437	41	18.139	1	154.6	49.9	20.8776	22	116	276	2	39	4	4	1	44.9	1	131	77	0	1	1	1	1	0	1	0	1	0	0	0	0	0	0	0	0	1	1	0.47619	13.7	7.3	4.2	168	51	89	5.4	1.39
217	0	71	16.569	32.7	50.6697	1	155.7	71.5	29.4937	13	3.8	11.1	1	46	3	2	1	2.02	0	160	71	0	1	0	0	1	0	1	1	0	0	0	0	0	1	0	0	0	0	1	0	13.9	7.9	4.6	188	75	90	4.2	0.92
218	0	44	9.091	59.63	15.2457	1	165.5	67.5	24.6438	11	3.1	5.2	1	93	1	1	0	0.89	0	108	76	0	0	0	0	1	0	1	0	0	0	0	0	0	0	0	0	0	0	0	0	13	7.2	4.2	204	62	122	3.2	0.55
219	1	72	17.742	63.13	28.1039	1	165.8	76.8	27.9378	16	10.4	16.1	1	93	1	1	0	0.97	0	134	85	0	0	0	0	1	0	1	1	0	0	0	0	0	1	0	1	0	1	0	0.0850547	14.8	7.9	4.3	150	61	74	4.3	0.64
[truncated: 11 more columns]
